# Supplementary material for: Isopropyl 3,4-dihy­droxy­benzoate
Source: Acta Crystallogr Sect E Struct Rep Online. 2011 Nov 9;67(Pt 12):o3233. doi: 10.1107/S1600536811044965 (PMC3238893; doi:10.1107/S1600536811044965)
Supplement: Supplementary file 2 [file e-67-o3233-Isup2.hkl]

# 
# h,k,l, Fc-squared, Fo-squared, sigma(Fo-squared) and status flag 
# 
data_I
_shelx_title ' xb4636_0m in P-1' 
_shelx_refln_list_code          4 
_shelx_F_calc_maximum       80.69 
_exptl_crystal_F_000       208.00 
_reflns_d_resolution_high  0.8378 
 
loop_ 
 _symmetry_equiv_pos_as_xyz 
 'x, y, z' 
 '-x, -y, -z' 
 
_cell_length_a     5.8485 
_cell_length_b     9.1844 
_cell_length_c     9.9834 
_cell_angle_alpha  72.629 
_cell_angle_beta   80.547 
_cell_angle_gamma  78.980 
 
_shelx_F_squared_multiplier     1.000 
 
loop_ 
 _refln_index_h 
 _refln_index_k 
 _refln_index_l 
 _refln_F_squared_calc 
 _refln_F_squared_meas 
 _refln_F_squared_sigma 
 _refln_observed_status 
   1   0   0       48.50       44.10      1.00 o 
   2   0   0      636.98      635.37      6.65 o 
   3   0   0      334.99      355.45      5.30 o 
   4   0   0       12.22       10.07      1.18 o 
   5   0   0        2.28        3.06      0.82 o 
   6   0   0        0.23        0.34      0.59 o 
  -6   1   0        0.00       -0.17      0.35 o 
  -5   1   0        0.28        0.00      0.35 o 
  -4   1   0        1.48        1.71      0.53 o 
  -3   1   0       63.01       55.41      1.88 o 
  -2   1   0      173.73      165.33      2.83 o 
  -1   1   0      732.51      671.11      6.06 o 
   0   1   0      339.32      297.22      2.77 o 
   1   1   0      332.42      311.53      3.36 o 
   2   1   0       26.66       28.97      1.18 o 
   3   1   0      143.69      151.38      3.36 o 
   4   1   0       39.22       39.15      1.94 o 
   5   1   0        0.09        0.35      0.47 o 
   6   1   0       13.34       12.36      1.59 o 
  -6   2   0        0.28        0.11      0.34 o 
  -5   2   0        0.00        0.09      0.31 o 
  -4   2   0        1.19        2.00      0.59 o 
  -3   2   0       35.17       30.15      1.53 o 
  -2   2   0      133.54      142.90      2.83 o 
  -1   2   0       76.60       77.78      1.71 o 
   0   2   0     1237.30     1144.87      6.97 o 
   1   2   0       90.34       83.68      1.25 o 
   2   2   0       38.52       34.86      1.35 o 
   3   2   0      159.60      160.68      3.53 o 
   4   2   0      130.63      132.77      3.65 o 
   5   2   0        0.61        0.24      0.47 o 
   6   2   0        6.60        6.77      1.30 o 
  -6   3   0       12.79       15.68      1.44 o 
  -5   3   0       22.99       22.99      1.44 o 
  -4   3   0      574.56      559.95      5.70 o 
  -3   3   0        4.50        3.30      0.46 o 
  -2   3   0       15.60       16.42      0.70 o 
  -1   3   0       17.25       18.92      0.59 o 
   0   3   0        2.82        2.02      0.62 o 
   1   3   0      765.61      761.81      5.58 o 
   2   3   0        8.22       10.39      0.94 o 
   3   3   0        8.54        7.60      0.94 o 
   4   3   0       15.09       15.25      1.59 o 
   5   3   0       29.34       27.08      1.94 o 
   6   3   0        0.16        0.24      0.65 o 
  -5   4   0        6.96        5.72      0.82 o 
  -4   4   0      194.32      203.88      3.32 o 
  -3   4   0       73.61       76.38      1.78 o 
  -2   4   0      202.70      200.47      3.39 o 
  -1   4   0      280.02      290.46      2.77 o 
   0   4   0      301.16      292.08      3.32 o 
   1   4   0      105.69      107.91      1.86 o 
   2   4   0        6.52        7.00      2.00 o 
   3   4   0      110.85      101.78      2.12 o 
   4   4   0       21.81       22.01      1.23 o 
   5   4   0        0.00       -0.18      0.41 o 
   6   4   0        0.01        0.24      0.59 o 
  -5   5   0        5.19        5.81      0.81 o 
  -4   5   0       19.74       20.33      2.62 o 
  -3   5   0       15.23       14.24      3.06 o 
  -2   5   0        1.27        1.13      0.85 o 
  -1   5   0       18.22       17.38      0.72 o 
   0   5   0      267.55      293.99      2.24 o 
   1   5   0        1.94        1.86      0.37 o 
   2   5   0       74.53       79.25      1.85 o 
   3   5   0       27.42       26.41      1.14 o 
   4   5   0       17.50       16.70      1.74 o 
   5   5   0        0.39       -0.24      0.41 o 
   6   5   0        0.01        0.59      0.65 o 
  -4   6   0        2.57        2.69      0.91 o 
  -3   6   0        3.55        4.12      0.94 o 
  -2   6   0        0.27        0.41      0.47 o 
  -1   6   0       13.93       13.01      1.35 o 
   0   6   0       33.54       33.44      1.65 o 
   1   6   0       19.00       19.05      1.08 o 
   2   6   0        0.72        0.38      0.25 o 
   3   6   0       69.76       68.33      1.98 o 
   4   6   0        1.72        1.94      0.71 o 
   5   6   0        2.25        2.00      0.77 o 
   6   6   0        0.41        0.53      0.77 o 
  -4   7   0        8.20       10.60      1.65 o 
  -3   7   0        0.36        1.88      0.71 o 
  -2   7   0        1.53        1.65      0.65 o 
  -1   7   0        2.18        1.12      0.59 o 
   0   7   0       45.41       45.81      2.12 o 
   1   7   0       28.16       23.98      1.20 o 
   2   7   0        6.78        6.90      1.30 o 
   3   7   0        2.73        2.72      0.58 o 
   4   7   0       10.09        8.48      1.35 o 
   5   7   0        0.55        1.12      0.71 o 
  -3   8   0        0.05        0.94      0.59 o 
  -2   8   0       10.71        9.66      1.41 o 
  -1   8   0        8.34        6.95      1.18 o 
   0   8   0        1.92        1.77      0.65 o 
   1   8   0        1.07        0.88      0.42 o 
   2   8   0        0.35        0.33      0.34 o 
   3   8   0        1.41        1.32      0.45 o 
   4   8   0        4.65        3.47      0.94 o 
   5   8   0        2.16        4.42      1.18 o 
  -2   9   0        0.08        0.71      0.53 o 
  -1   9   0       21.10       20.37      2.12 o 
   0   9   0        2.71        4.18      1.00 o 
   1   9   0        2.37        4.42      1.06 o 
   2   9   0        0.37        0.40      0.79 o 
   3   9   0        3.10        4.12      1.06 o 
   4   9   0        0.76        1.24      0.77 o 
  -1  10   0        0.66        0.47      0.59 o 
   0  10   0        2.71        4.00      1.00 o 
   1  10   0        3.09        3.00      0.94 o 
   2  10   0        4.69        6.10      0.97 o 
  -2 -10   1       14.48       15.97      1.53 o 
  -1 -10   1        0.10       -0.18      0.47 o 
   0 -10   1       16.00       16.60      2.00 o 
  -3  -9   1        0.76       -0.22      0.36 o 
  -2  -9   1        0.61        0.84      0.49 o 
  -1  -9   1        0.96        1.03      0.65 o 
   0  -9   1        9.95        9.60      1.47 o 
   1  -9   1        0.33        1.71      0.77 o 
   2  -9   1        0.68        1.35      0.71 o 
  -4  -8   1        3.31        4.89      1.12 o 
  -3  -8   1        2.54        3.00      1.41 o 
  -2  -8   1        4.78        4.27      0.71 o 
  -1  -8   1        3.30        4.36      1.12 o 
   0  -8   1        0.71        0.29      0.41 o 
   1  -8   1        0.09        0.82      0.53 o 
   2  -8   1        5.00        3.30      0.88 o 
   3  -8   1        2.52        1.77      0.77 o 
  -5  -7   1        0.30        0.29      0.59 o 
  -4  -7   1       25.96       25.96      3.33 o 
  -3  -7   1        2.16        2.34      0.54 o 
  -2  -7   1        4.98        4.79      0.72 o 
  -1  -7   1        6.34        6.03      1.35 o 
   0  -7   1       12.35       14.66      1.20 o 
   1  -7   1        3.77        3.71      0.82 o 
   2  -7   1        2.19        0.71      0.59 o 
   3  -7   1        0.36        0.47      0.53 o 
   4  -7   1        0.52        1.53      0.77 o 
  -5  -6   1        1.45        3.47      0.94 o 
  -4  -6   1        1.00        0.68      0.56 o 
  -3  -6   1        5.05        8.53      1.27 o 
  -2  -6   1        0.09       -0.03      0.32 o 
  -1  -6   1        6.43        7.14      0.91 o 
   0  -6   1       19.13       20.35      1.12 o 
   1  -6   1       48.56       48.75      2.12 o 
   2  -6   1       26.77       27.20      1.77 o 
   3  -6   1       19.47       21.84      2.06 o 
   4  -6   1        5.80        8.77      1.41 o 
  -5  -5   1        0.14       -0.17      0.36 o 
  -4  -5   1       18.68       21.78      1.44 o 
  -3  -5   1        6.98        7.07      1.12 o 
  -2  -5   1       11.08       13.10      0.99 o 
  -1  -5   1       47.81       43.02      1.36 o 
   0  -5   1      567.55      566.62      5.71 o 
   1  -5   1      296.55      316.30      5.48 o 
   2  -5   1      150.51      151.04      2.32 o 
   3  -5   1      463.21      451.84      4.87 o 
   4  -5   1        1.23        1.92      0.49 o 
   5  -5   1        0.17       -0.04      0.31 o 
  -6  -4   1        0.00       -0.06      0.47 o 
  -5  -4   1        0.27        0.53      0.33 o 
  -4  -4   1       14.48       13.45      0.80 o 
  -3  -4   1        4.41        5.23      0.64 o 
  -2  -4   1       38.41       35.93      0.87 o 
  -1  -4   1       20.10       20.91      0.86 o 
   0  -4   1       66.25       69.96      2.80 o 
   1  -4   1        0.00        0.09      0.26 o 
   2  -4   1       13.49       13.07      1.30 o 
   3  -4   1      281.49      266.72      5.42 o 
   4  -4   1        0.06        0.70      0.44 o 
   5  -4   1        0.62        1.42      0.50 o 
  -6  -3   1        0.08        0.53      0.59 o 
  -5  -3   1        4.51        6.03      0.75 o 
  -4  -3   1        7.30        7.18      1.06 o 
  -3  -3   1      120.76      113.04      2.23 o 
  -2  -3   1        4.20        4.96      0.51 o 
  -1  -3   1       91.55       86.49      1.53 o 
   0  -3   1       61.96       55.91      1.20 o 
   1  -3   1        7.47        9.42      0.88 o 
   2  -3   1       25.21       25.20      1.35 o 
   3  -3   1        7.91        4.47      0.82 o 
   4  -3   1      171.15      158.80      4.24 o 
   5  -3   1       23.41       23.08      2.12 o 
   6  -3   1       19.18       26.15      3.33 o 
  -6  -2   1        1.34        0.82      0.65 o 
  -5  -2   1        1.87        2.56      0.71 o 
  -4  -2   1      109.11      126.35      3.47 o 
  -3  -2   1      136.47      132.42      3.06 o 
  -2  -2   1      114.97      112.99      2.36 o 
  -1  -2   1     2882.62     2685.27     16.17 o 
   0  -2   1       31.21       30.39      0.78 o 
   1  -2   1      724.53      694.25      7.01 o 
   2  -2   1        8.43        7.36      0.82 o 
   3  -2   1        5.70        6.18      0.88 o 
   5  -2   1       13.46       13.78      1.65 o 
   6  -2   1        0.43        0.90      0.41 o 
  -6  -1   1        0.86        0.88      0.65 o 
  -5  -1   1        9.51        9.24      1.56 o 
  -4  -1   1       25.57       25.79      1.53 o 
  -3  -1   1      125.75      139.13      3.06 o 
  -2  -1   1       44.19       53.23      1.47 o 
  -1  -1   1     5795.04     5214.85     27.80 o 
   0  -1   1       37.75       39.47      0.66 o 
   1  -1   1        8.94       12.42      0.65 o 
   2  -1   1      445.15      465.97      5.59 o 
   3  -1   1      104.76       98.74      2.71 o 
   4  -1   1       13.91       11.60      1.24 o 
   5  -1   1        1.54        2.00      0.65 o 
   6  -1   1        0.81        0.47      0.53 o 
  -6   0   1        0.13       -0.06      0.53 o 
  -5   0   1        9.80        8.76      0.88 o 
  -4   0   1        0.39        0.25      0.23 o 
  -3   0   1        1.02        0.71      0.35 o 
  -2   0   1        2.29        1.65      0.53 o 
  -1   0   1       13.12       11.31      0.35 o 
   0   0   1     1611.91     1183.00      9.30 o 
   1   0   1     2526.40     2232.64     18.55 o 
   2   0   1      420.27      389.37      5.00 o 
   3   0   1      408.20      479.51      6.59 o 
   4   0   1        6.29        5.95      0.94 o 
   5   0   1       40.50       40.27      2.18 o 
   6   0   1        2.24        1.41      0.71 o 
  -6   1   1       14.17       13.66      1.71 o 
  -5   1   1       10.24       11.76      1.00 o 
  -4   1   1        8.49        8.47      0.75 o 
  -3   1   1       41.20       36.54      2.09 o 
  -2   1   1      319.85      299.97      2.77 o 
  -1   1   1      398.02      365.54      3.86 o 
   0   1   1       55.27       49.28      0.82 o 
   1   1   1     1338.64     1259.67      7.80 o 
   2   1   1      199.38      195.13      3.30 o 
   3   1   1      235.43      268.37      4.77 o 
   4   1   1       15.80       17.96      1.59 o 
   5   1   1        1.46        0.82      0.59 o 
   6   1   1        4.59        6.89      1.30 o 
  -6   2   1        0.02        0.29      0.53 o 
  -5   2   1      217.74      223.62      3.66 o 
  -4   2   1       24.35       26.20      1.08 o 
  -3   2   1        2.17        1.46      0.53 o 
  -2   2   1      117.79      120.74      1.75 o 
  -1   2   1        7.00        7.04      0.33 o 
   0   2   1        0.93        0.94      0.14 o 
   1   2   1        0.00       -0.21      0.14 o 
   2   2   1      190.28      184.29      3.36 o 
   3   2   1      149.00      155.15      3.53 o 
   4   2   1       41.19       39.57      2.06 o 
   5   2   1        0.72        0.82      0.59 o 
   6   2   1        1.15        1.77      0.82 o 
  -6   3   1        1.62        1.30      0.65 o 
  -5   3   1        6.39        5.70      0.73 o 
  -4   3   1      116.35      114.49      2.37 o 
  -3   3   1       20.58       21.28      0.89 o 
  -2   3   1       15.85       17.16      0.91 o 
  -1   3   1      324.91      356.20      2.98 o 
   0   3   1        0.05        0.09      0.09 o 
   1   3   1      195.75      175.37      1.48 o 
   2   3   1        0.66        0.54      0.18 o 
   3   3   1       42.05       38.86      1.77 o 
   4   3   1        0.07       -0.35      0.24 o 
   5   3   1        0.03       -0.12      0.47 o 
   6   3   1        0.32        0.47      0.65 o 
  -5   4   1        0.67        0.74      0.50 o 
  -4   4   1       51.49       54.23      1.66 o 
  -3   4   1      262.26      262.78      3.37 o 
  -2   4   1       11.02       11.49      1.09 o 
  -1   4   1     2153.14     2336.13     20.67 o 
   0   4   1        5.19        4.31      0.53 o 
   1   4   1       20.89       18.46      0.49 o 
   2   4   1        3.99        4.73      0.48 o 
   3   4   1       37.56       41.74      1.27 o 
   4   4   1       20.51       18.96      1.41 o 
   5   4   1        0.65        0.06      0.47 o 
   6   4   1        0.90        1.30      0.82 o 
  -5   5   1        4.40        4.50      0.71 o 
  -4   5   1       49.51       54.06      3.18 o 
  -3   5   1        0.89        0.57      0.33 o 
  -2   5   1      165.19      180.42      2.89 o 
  -1   5   1       68.96       64.58      1.80 o 
   0   5   1      102.83      112.94      1.52 o 
   1   5   1       12.48       12.66      0.49 o 
   2   5   1        4.10        3.88      0.48 o 
   3   5   1       29.42       29.90      2.59 o 
   4   5   1        1.74        2.18      0.71 o 
   5   5   1       18.41       23.67      2.24 o 
   6   5   1        0.36        0.80      0.49 o 
  -5   6   1        5.53        7.04      0.93 o 
  -4   6   1        0.11        0.07      0.31 o 
  -3   6   1        9.99        9.65      0.85 o 
  -2   6   1       42.62       46.34      1.83 o 
  -1   6   1      113.17      114.92      1.86 o 
   0   6   1        5.56        5.42      0.82 o 
   1   6   1       16.35       16.95      0.99 o 
   2   6   1        5.09        6.29      0.69 o 
   3   6   1      109.25      122.31      2.56 o 
   4   6   1       23.65       25.79      1.83 o 
   5   6   1       33.81       39.98      2.53 o 
   6   6   1       21.57       22.96      2.53 o 
  -4   7   1        1.63        0.65      0.65 o 
  -3   7   1        1.24        0.65      0.59 o 
  -2   7   1        0.71        0.29      0.41 o 
  -1   7   1       14.48       15.25      1.59 o 
   0   7   1        8.35        8.07      1.12 o 
   1   7   1       10.50       11.01      0.97 o 
   2   7   1        1.07        0.54      0.38 o 
   3   7   1       15.37       14.84      1.65 o 
   4   7   1        0.20        1.35      0.59 o 
   5   7   1        0.90        1.65      0.77 o 
  -3   8   1       11.15       13.25      1.71 o 
  -2   8   1        1.64        1.83      0.71 o 
  -1   8   1        5.73        6.71      1.18 o 
   0   8   1       32.69       30.15      1.88 o 
   1   8   1        0.23        0.24      0.41 o 
   2   8   1       18.23       18.11      1.31 o 
   3   8   1        0.00        0.41      0.47 o 
   4   8   1        0.04        0.12      0.35 o 
   5   8   1        0.45        1.06      0.77 o 
  -2   9   1        0.01        0.65      0.59 o 
  -1   9   1       69.35       67.83      3.12 o 
   0   9   1       11.11       14.60      1.71 o 
   1   9   1       48.53       50.17      2.65 o 
   2   9   1       48.04       50.11      2.65 o 
   3   9   1        1.46        1.71      0.77 o 
   4   9   1        0.42        0.35      0.59 o 
  -1  10   1        2.81        0.71      0.71 o 
   0  10   1        5.62        4.30      1.06 o 
   1  10   1        0.77        0.71      0.53 o 
   2  10   1       39.27       36.56      2.47 o 
   3  10   1        0.06        0.41      0.59 o 
  -3  -9   2        0.05       -0.02      0.44 o 
  -2  -9   2        0.05        0.01      0.38 o 
  -1  -9   2        4.05        4.60      0.85 o 
   0  -9   2        0.76        1.59      0.71 o 
   1  -9   2        0.68        1.12      0.71 o 
  -4  -8   2        1.47        1.96      0.74 o 
  -3  -8   2        0.27        0.11      0.42 o 
  -2  -8   2        3.27        3.10      0.63 o 
  -1  -8   2        0.58        1.25      0.50 o 
   0  -8   2       14.37       16.25      1.38 o 
   1  -8   2        0.00       -0.47      0.35 o 
   2  -8   2        2.39        2.12      0.82 o 
   3  -8   2        0.06        0.53      0.65 o 
  -4  -7   2        3.22        4.15      0.82 o 
  -3  -7   2        5.20        5.81      0.83 o 
  -2  -7   2        2.45        4.60      1.09 o 
  -1  -7   2       67.05       61.05      2.00 o 
   0  -7   2        1.03        2.03      0.50 o 
   1  -7   2       12.77       15.25      1.65 o 
   2  -7   2        4.35        4.06      0.94 o 
   3  -7   2        0.31        0.06      0.59 o 
   4  -7   2        2.01        3.53      1.12 o 
  -5  -6   2        0.12        0.00      0.77 o 
  -4  -6   2        0.25        0.78      0.77 o 
  -3  -6   2       31.47       28.21      1.51 o 
  -2  -6   2        0.11       -0.02      0.26 o 
  -1  -6   2       88.61       83.26      2.14 o 
   0  -6   2       30.66       31.35      2.24 o 
   1  -6   2        1.08        2.06      0.59 o 
   2  -6   2       79.55       73.66      2.94 o 
   3  -6   2        5.07        4.71      1.06 o 
   4  -6   2       20.06       20.37      2.12 o 
  -5  -5   2        1.91        0.88      0.88 o 
  -4  -5   2        0.73        2.14      0.91 o 
  -3  -5   2        6.07        7.58      0.85 o 
  -2  -5   2        0.24        0.42      0.77 o 
  -1  -5   2       40.49       37.53      1.33 o 
   0  -5   2        7.24        8.03      0.77 o 
   1  -5   2       85.98       85.59      2.18 o 
   2  -5   2       21.13       18.19      1.65 o 
   3  -5   2      358.37      359.28      7.01 o 
   4  -5   2        7.54        6.61      0.79 o 
   5  -5   2        2.59        3.05      0.64 o 
  -6  -4   2        0.77        2.24      1.18 o 
  -5  -4   2        8.22       10.83      1.77 o 
  -4  -4   2        7.85        6.84      1.47 o 
  -3  -4   2        3.34        4.23      0.59 o 
  -2  -4   2        4.46        5.02      0.59 o 
  -1  -4   2       65.76       64.67      1.58 o 
   0  -4   2       86.58       78.43      2.65 o 
   1  -4   2       14.04       12.45      0.91 o 
   2  -4   2        0.56        0.53      0.41 o 
   3  -4   2      139.99      137.66      3.94 o 
   4  -4   2      170.03      176.99      4.95 o 
   5  -4   2       12.63       12.78      1.77 o 
  -6  -3   2        0.40       -0.06      0.53 o 
  -5  -3   2       18.68       18.84      1.71 o 
  -4  -3   2       78.33       77.10      1.78 o 
  -3  -3   2        6.31        6.12      0.48 o 
  -2  -3   2      321.13      307.36      4.08 o 
  -1  -3   2      101.74       94.75      2.00 o 
   0  -3   2      146.41      137.12      2.06 o 
   1  -3   2       56.40       55.66      1.43 o 
   2  -3   2       61.34       61.76      2.18 o 
   3  -3   2      138.48      137.07      3.65 o 
   4  -3   2        3.65        5.83      1.06 o 
   5  -3   2        0.01        0.41      0.53 o 
   6  -3   2        5.16        6.89      1.35 o 
  -6  -2   2        0.25       -0.12      0.47 o 
  -5  -2   2        1.49        1.47      0.59 o 
  -4  -2   2        0.17        0.62      0.32 o 
  -3  -2   2       25.69       29.35      3.00 o 
  -2  -2   2        0.35        0.70      0.17 o 
  -1  -2   2      764.03      742.25      8.51 o 
   0  -2   2       25.63       24.58      0.79 o 
   1  -2   2        8.35       11.57      0.59 o 
   2  -2   2        1.88        1.00      0.35 o 
   3  -2   2       13.75       11.60      1.24 o 
   4  -2   2       45.29       41.51      2.12 o 
   5  -2   2        1.67        1.35      0.65 o 
   6  -2   2       12.85       12.54      1.77 o 
  -6  -1   2        0.46        0.06      0.47 o 
  -5  -1   2        1.27        0.94      0.47 o 
  -4  -1   2        7.38        6.28      0.79 o 
  -3  -1   2       19.14       19.94      0.79 o 
  -2  -1   2      125.24      121.62      1.58 o 
  -1  -1   2     6511.13     5825.47     60.79 o 
   0  -1   2     5947.47     4976.08     33.34 o 
   1  -1   2     1976.65     1801.33     10.11 o 
   2  -1   2     1222.52     1192.19     11.25 o 
   3  -1   2        3.88        7.01      0.94 o 
   4  -1   2        1.35        1.65      0.59 o 
   5  -1   2        0.30        0.12      0.47 o 
   6  -1   2        8.18        9.19      1.47 o 
  -6   0   2        9.29        7.18      1.24 o 
  -5   0   2        1.52        1.30      0.59 o 
  -4   0   2       18.83       20.73      1.27 o 
  -3   0   2       67.83       67.19      1.39 o 
  -2   0   2       33.05       36.58      0.83 o 
  -1   0   2      432.38      391.49      2.53 o 
   0   0   2      540.10      520.02      2.67 o 
   1   0   2      440.17      409.93      3.19 o 
   2   0   2        8.43        9.30      0.88 o 
   3   0   2       20.74       18.49      1.24 o 
   4   0   2       23.51       23.96      1.59 o 
   5   0   2        8.21        6.83      1.18 o 
   6   0   2        2.97        3.30      0.88 o 
  -6   1   2        8.26        7.36      1.30 o 
  -5   1   2       19.50       19.08      1.83 o 
  -4   1   2       19.96       18.94      1.88 o 
  -3   1   2       69.15       73.13      1.47 o 
  -2   1   2       56.65       64.58      1.11 o 
  -1   1   2      147.87      153.18      1.40 o 
   0   1   2      120.24      115.82      1.09 o 
   1   1   2       17.17       14.78      0.50 o 
   2   1   2      261.92      263.60      4.12 o 
   3   1   2       95.13       94.44      2.77 o 
   4   1   2        6.92       10.89      1.30 o 
   5   1   2        9.19       11.19      1.53 o 
   6   1   2       50.55       44.75      2.65 o 
  -6   2   2        0.31        1.00      0.53 o 
  -5   2   2      188.75      189.06      4.71 o 
  -4   2   2      134.71      136.01      3.92 o 
  -3   2   2       27.93       29.60      0.98 o 
  -2   2   2      610.85      614.06      5.36 o 
  -1   2   2       61.04       63.66      1.00 o 
   0   2   2     1015.36      981.16      5.60 o 
   1   2   2        2.01        1.16      0.26 o 
   2   2   2       24.51       23.56      0.79 o 
   3   2   2      186.88      189.00      4.06 o 
   4   2   2       41.78       48.87      2.36 o 
   5   2   2        6.17        6.18      1.18 o 
   6   2   2        7.02        5.06      1.18 o 
  -6   3   2        0.00        0.29      0.53 o 
  -5   3   2        0.50       -0.24      0.41 o 
  -4   3   2      165.45      173.89      2.87 o 
  -3   3   2        3.44        4.12      0.50 o 
  -2   3   2      432.78      485.42      6.59 o 
  -1   3   2      105.57      100.31      2.00 o 
   0   3   2      270.29      272.97      2.36 o 
   1   3   2      274.17      268.20      2.45 o 
   2   3   2      637.49      643.49      3.86 o 
   3   3   2       41.39       43.16      1.94 o 
   4   3   2        7.10        5.71      1.00 o 
   5   3   2        1.85        1.35      0.71 o 
   6   3   2        3.02        3.83      1.18 o 
  -5   4   2       19.32       19.19      1.94 o 
  -4   4   2        0.33        0.24      0.29 o 
  -3   4   2        0.01       -0.08      0.20 o 
  -2   4   2      127.62      123.05      2.00 o 
  -1   4   2        1.21        3.52      0.39 o 
   0   4   2      140.24      144.84      1.77 o 
   1   4   2       18.16       16.56      0.61 o 
   2   4   2      715.20      790.69      4.68 o 
   3   4   2       24.88       22.09      0.85 o 
   4   4   2       46.35       44.57      2.24 o 
   5   4   2        0.01       -0.12      0.41 o 
   6   4   2        1.22        0.88      0.77 o 
  -5   5   2        0.78        0.00      0.53 o 
  -4   5   2        2.19        2.81      0.54 o 
  -3   5   2        0.05        0.25      0.27 o 
  -2   5   2       14.20       18.45      0.94 o 
  -1   5   2      130.92      139.07      3.12 o 
   0   5   2      238.94      250.69      2.60 o 
   1   5   2       49.50       44.25      1.00 o 
   2   5   2      377.85      385.51      3.04 o 
   3   5   2       43.33       46.57      2.12 o 
   4   5   2        4.64        3.77      0.88 o 
   5   5   2       28.37       34.27      2.30 o 
   6   5   2        0.04       -0.18      0.42 o 
  -4   6   2        8.06        8.61      0.91 o 
  -3   6   2        2.11        1.61      0.42 o 
  -2   6   2       28.63       27.32      1.88 o 
  -1   6   2        0.25        0.29      0.23 o 
   0   6   2        0.62        0.12      0.18 o 
   1   6   2       27.52       28.98      0.87 o 
   2   6   2        1.62        2.40      0.73 o 
   3   6   2       65.31       61.59      2.59 o 
   4   6   2        2.00        1.53      0.65 o 
   5   6   2        2.92        4.12      1.06 o 
   6   6   2       42.74       48.28      3.06 o 
  -4   7   2        2.47        3.73      0.66 o 
  -3   7   2        0.02        0.29      0.47 o 
  -2   7   2       15.88       14.43      1.53 o 
  -1   7   2       20.14       20.49      1.47 o 
   0   7   2        5.54        5.00      0.88 o 
   1   7   2        2.24        2.47      0.65 o 
   2   7   2        1.72        1.81      0.41 o 
   3   7   2        2.50        2.41      0.71 o 
   4   7   2        5.57        5.83      1.18 o 
   5   7   2        0.19       -0.12      0.47 o 
   6   7   2       20.58       23.73      2.59 o 
  -3   8   2        0.54        0.06      0.47 o 
  -2   8   2       35.17       27.79      1.94 o 
  -1   8   2       32.99       30.09      1.88 o 
   0   8   2        4.67        3.83      0.82 o 
   1   8   2       22.66       22.61      1.94 o 
   2   8   2        0.02       -0.41      0.29 o 
   3   8   2       24.80       24.32      2.24 o 
   4   8   2        0.02        0.00      0.35 o 
   5   8   2        0.15        0.94      0.71 o 
  -2   9   2        2.12        3.65      0.94 o 
  -1   9   2        6.47        5.24      1.06 o 
   0   9   2       11.49        9.60      1.35 o 
   1   9   2        0.90        2.12      0.77 o 
   2   9   2       64.47       66.42      3.06 o 
   3   9   2        2.50        2.12      0.82 o 
   4   9   2        0.88        0.59      0.59 o 
  -1  10   2        4.25        3.59      1.00 o 
   0  10   2        0.27       -0.12      0.47 o 
   1  10   2        1.34        1.53      0.77 o 
   2  10   2       63.83       62.77      3.18 o 
   3  10   2       20.80       17.66      2.12 o 
  -2  -9   3        0.38        0.58      0.50 o 
  -1  -9   3        0.68        1.16      0.57 o 
   0  -9   3        0.15        0.29      0.50 o 
  -3  -8   3        0.53        1.53      0.88 o 
  -2  -8   3       16.82       17.15      2.15 o 
  -1  -8   3        1.40        2.39      0.62 o 
   0  -8   3        1.08        1.31      0.59 o 
   1  -8   3        3.25        3.24      0.94 o 
   2  -8   3        3.37        3.36      1.00 o 
  -4  -7   3        1.37        2.12      1.12 o 
  -3  -7   3        0.10        0.12      0.36 o 
  -2  -7   3        6.15        5.27      1.32 o 
  -1  -7   3        0.34        0.94      0.40 o 
   0  -7   3        2.89        3.19      0.65 o 
   1  -7   3        3.42        3.71      0.94 o 
   2  -7   3        9.50        9.72      1.47 o 
   3  -7   3       14.96       15.43      1.94 o 
  -5  -6   3        0.20        1.12      0.94 o 
  -4  -6   3        0.05        0.71      0.82 o 
  -3  -6   3        0.02       -0.29      0.50 o 
  -2  -6   3        0.23        0.56      0.36 o 
  -1  -6   3        9.24        8.73      1.06 o 
   0  -6   3      113.33      114.26      3.53 o 
   1  -6   3        0.01        0.08      0.29 o 
   2  -6   3      413.87      410.92      7.54 o 
   3  -6   3       56.83       62.12      3.00 o 
   4  -6   3        1.53        3.00      1.06 o 
  -5  -5   3        2.28        2.83      1.18 o 
  -4  -5   3        1.59        3.00      1.12 o 
  -3  -5   3        0.12        0.44      0.35 o 
  -2  -5   3        2.77        2.56      0.50 o 
  -1  -5   3        9.72        8.28      0.85 o 
   0  -5   3        3.61        3.61      0.57 o 
   1  -5   3        0.82        0.71      0.35 o 
   2  -5   3       18.06       19.37      1.77 o 
   3  -5   3       56.35       58.11      2.83 o 
   4  -5   3       12.16       11.66      1.65 o 
   5  -5   3        1.04        2.24      0.94 o 
  -5  -4   3        0.04       -0.24      0.59 o 
  -3  -4   3        5.46        5.07      0.82 o 
  -2  -4   3        0.04       -0.04      0.20 o 
  -1  -4   3       71.97       72.87      1.83 o 
   0  -4   3        8.50        7.55      0.71 o 
   1  -4   3        1.49        2.05      0.45 o 
   2  -4   3       85.55       86.67      2.89 o 
   3  -4   3        2.44        1.65      0.59 o 
   4  -4   3       48.16       46.04      2.59 o 
   5  -4   3       20.12       23.90      2.41 o 
  -6  -3   3        0.03        1.30      0.71 o 
  -5  -3   3        3.47        2.65      0.77 o 
  -4  -3   3       34.62       36.98      2.77 o 
  -3  -3   3        3.88        3.36      0.47 o 
  -2  -3   3      928.56      901.41      5.32 o 
  -1  -3   3      176.89      176.91      4.57 o 
   0  -3   3        0.13        0.08      0.10 o 
   1  -3   3        7.65        7.57      0.69 o 
   2  -3   3        2.80        3.59      0.71 o 
   3  -3   3       51.17       49.16      2.24 o 
   4  -3   3        0.03        0.41      0.47 o 
   5  -3   3        0.00        0.82      0.65 o 
   6  -3   3        1.38        1.47      0.88 o 
  -6  -2   3        0.49        0.71      0.59 o 
  -5  -2   3        2.11        2.41      0.71 o 
  -4  -2   3        1.59        1.77      0.53 o 
  -3  -2   3       22.47       19.02      1.12 o 
  -2  -2   3      657.13      647.23      4.15 o 
  -1  -2   3      399.26      388.58      2.64 o 
   0  -2   3       66.44       67.57      0.93 o 
   1  -2   3      186.83      196.34      1.93 o 
   2  -2   3        0.35        0.94      0.41 o 
   3  -2   3       21.38       20.49      1.41 o 
   4  -2   3        9.86        9.01      1.30 o 
   5  -2   3        5.49        4.36      1.06 o 
   6  -2   3        2.07        3.89      1.18 o 
  -6  -1   3        0.11        0.12      0.53 o 
  -5  -1   3        7.78        9.48      1.30 o 
  -4  -1   3        8.82        9.24      1.12 o 
  -3  -1   3        0.10        0.19      0.18 o 
  -2  -1   3       85.19       85.23      1.31 o 
   0  -1   3      735.99      718.06      4.00 o 
   1  -1   3       32.37       34.27      0.97 o 
   2  -1   3      598.16      634.07      7.48 o 
   3  -1   3       74.15       84.49      2.65 o 
   4  -1   3       10.43        6.83      1.06 o 
   5  -1   3       12.08        9.48      1.41 o 
   6  -1   3        3.33        5.18      1.18 o 
  -6   0   3       30.46       26.85      2.30 o 
  -5   0   3        0.01        0.41      0.47 o 
  -4   0   3        2.82        2.06      0.59 o 
  -3   0   3        2.14        2.33      0.33 o 
  -2   0   3      381.95      385.02      3.04 o 
  -1   0   3      456.26      458.61      4.71 o 
   0   0   3       40.69       46.97      0.77 o 
   1   0   3        0.43        0.95      0.35 o 
   2   0   3        0.21        0.10      0.14 o 
   3   0   3      168.89      187.88      4.00 o 
   4   0   3       16.02       16.02      1.59 o 
   5   0   3       33.52       27.32      1.94 o 
   6   0   3        1.71        1.47      0.77 o 
  -6   1   3       31.58       26.32      2.36 o 
  -5   1   3       89.73       89.73      3.24 o 
  -4   1   3        6.96        4.47      0.82 o 
  -3   1   3      115.23      116.13      2.24 o 
  -2   1   3        2.70        3.15      0.44 o 
   0   1   3      273.20      256.48      2.59 o 
   1   1   3      289.69      276.74      2.68 o 
   2   1   3      557.04      558.63      4.61 o 
   3   1   3       59.12       54.93      2.18 o 
   4   1   3        4.89        4.36      0.88 o 
   5   1   3       22.03       20.96      2.06 o 
   6   1   3       15.29       13.54      1.83 o 
  -6   2   3        0.89        0.77      0.65 o 
  -5   2   3        0.22       -0.35      0.41 o 
  -4   2   3       57.36       63.35      2.47 o 
  -3   2   3       27.36       28.78      0.95 o 
  -2   2   3      114.22      116.77      1.64 o 
  -1   2   3      141.52      149.49      2.00 o 
   0   2   3       47.47       45.98      0.80 o 
   1   2   3       72.15       65.25      1.14 o 
   2   2   3        8.19        8.89      0.79 o 
   3   2   3        0.57        1.24      0.53 o 
   4   2   3        2.46        1.71      0.65 o 
   5   2   3        6.88        5.71      1.12 o 
   6   2   3        8.03        9.54      1.59 o 
  -5   3   3        0.37       -0.18      0.47 o 
  -4   3   3       51.27       55.46      2.41 o 
  -3   3   3       18.18       20.15      0.95 o 
  -2   3   3      259.43      294.27      3.05 o 
  -1   3   3      889.75      946.80      6.07 o 
   0   3   3      834.68      824.47      5.33 o 
   1   3   3      388.71      409.47      3.46 o 
   2   3   3        1.82        2.06      0.38 o 
   3   3   3      217.30      224.57      4.71 o 
   4   3   3        3.19        4.06      0.88 o 
   5   3   3        5.85        7.01      1.30 o 
   6   3   3        4.66        3.47      1.12 o 
  -5   4   3        0.66        1.41      0.65 o 
  -4   4   3       10.80       13.95      1.53 o 
  -3   4   3       15.61       18.05      1.53 o 
  -2   4   3      325.77      352.25      3.64 o 
  -1   4   3      142.91      166.10      2.10 o 
   0   4   3      132.75      136.31      1.81 o 
   1   4   3      329.56      336.02      3.16 o 
   2   4   3      207.40      213.21      2.68 o 
   3   4   3        9.29       13.74      1.27 o 
   4   4   3       10.39       12.84      1.53 o 
   5   4   3       46.02       47.92      1.94 o 
   6   4   3        5.56        5.30      1.30 o 
  -5   5   3        1.87        3.06      0.88 o 
  -4   5   3        9.93        9.01      1.24 o 
  -3   5   3       20.62       21.41      1.53 o 
  -2   5   3        2.28        3.13      0.44 o 
  -1   5   3       52.99       63.50      1.37 o 
   0   5   3        0.15        0.48      0.24 o 
   1   5   3        0.00       -0.06      0.12 o 
   2   5   3       48.04       56.74      1.34 o 
   3   5   3      185.80      193.38      2.87 o 
   4   5   3        7.22       10.30      1.41 o 
   5   5   3      202.89      222.86      6.01 o 
   6   5   3        8.49        6.83      1.47 o 
  -4   6   3        2.83        3.00      0.82 o 
  -3   6   3       17.73       17.70      1.19 o 
  -2   6   3        7.70        7.07      0.69 o 
  -1   6   3        5.99        6.07      0.60 o 
   0   6   3        0.19       -0.01      0.18 o 
   1   6   3        6.96        6.68      0.77 o 
   2   6   3        0.29        0.13      0.18 o 
   3   6   3        0.01        0.32      0.21 o 
   4   6   3        2.21        1.88      0.65 o 
   5   6   3        4.51        6.77      1.30 o 
   6   6   3        1.98        1.77      0.88 o 
  -4   7   3        2.16        3.83      0.94 o 
  -3   7   3        3.45        2.34      0.49 o 
  -2   7   3        1.30        1.76      0.44 o 
  -1   7   3       23.14       24.35      1.83 o 
   0   7   3        2.34        1.30      0.53 o 
   1   7   3       27.34       28.14      1.65 o 
   2   7   3       34.16       34.74      1.94 o 
   3   7   3       15.78       15.96      1.71 o 
   4   7   3        1.61        1.24      0.59 o 
   5   7   3        3.67        2.53      0.94 o 
   6   7   3        0.92        0.29      0.71 o 
  -3   8   3        1.46        1.77      0.77 o 
  -2   8   3       65.75       58.29      2.71 o 
  -1   8   3       71.09       61.35      2.65 o 
   0   8   3       13.72       14.37      1.59 o 
   1   8   3      416.72      406.33      7.18 o 
   2   8   3        2.00        1.65      0.65 o 
   3   8   3        3.19        4.53      0.94 o 
   4   8   3        0.37        0.18      0.47 o 
   5   8   3        0.08        0.82      0.71 o 
  -2   9   3        0.61        0.18      0.47 o 
  -1   9   3        0.06       -0.18      0.41 o 
   0   9   3        9.72       13.31      1.59 o 
   1   9   3       81.91       83.02      3.36 o 
   2   9   3       27.97       33.27      2.24 o 
   3   9   3        8.22        9.01      1.47 o 
   4   9   3        2.15        2.65      0.88 o 
  -1  10   3        0.11        0.65      0.65 o 
   0  10   3        1.11        2.18      0.88 o 
   1  10   3       16.33       16.43      1.94 o 
   2  10   3       10.97       10.54      1.59 o 
   3  10   3        7.98        8.07      1.47 o 
  -2  -8   4        4.30        2.24      1.06 o 
  -1  -8   4       16.37       18.06      1.83 o 
   0  -8   4        3.63        3.72      0.79 o 
   1  -8   4       25.81       29.85      2.59 o 
  -4  -7   4        1.16        1.18      1.12 o 
  -3  -7   4        1.51        2.41      1.18 o 
  -2  -7   4        1.91        2.09      0.58 o 
  -1  -7   4       20.72       17.99      1.41 o 
   0  -7   4        0.00       -0.08      0.31 o 
   1  -7   4       56.67       58.29      2.21 o 
   2  -7   4       12.14       14.66      1.88 o 
   3  -7   4        2.66        2.83      0.94 o 
  -4  -6   4        0.14        1.59      1.06 o 
  -3  -6   4        1.14        1.12      0.82 o 
  -2  -6   4        0.01        0.27      0.32 o 
  -1  -6   4        2.25        3.23      0.62 o 
   0  -6   4        3.85        5.02      1.00 o 
   1  -6   4        9.08        9.93      1.06 o 
   2  -6   4       32.47       37.27      2.24 o 
   3  -6   4       93.96       96.86      3.89 o 
   4  -6   4        7.96        5.65      1.35 o 
  -5  -5   4        0.68        1.30      1.12 o 
  -4  -5   4        2.31        1.94      1.06 o 
  -3  -5   4       11.45       10.07      1.83 o 
  -2  -5   4        3.56        3.94      0.88 o 
  -1  -5   4        6.46        7.75      0.83 o 
   0  -5   4        8.97        8.00      0.83 o 
   1  -5   4       10.68       12.27      1.30 o 
   2  -5   4        1.53        2.12      0.71 o 
   3  -5   4       95.84       97.68      3.71 o 
   4  -5   4        0.00        0.65      0.59 o 
  -5  -4   4       12.99       10.30      1.88 o 
  -4  -4   4        1.46        1.30      0.82 o 
  -3  -4   4      128.55      127.30      4.77 o 
  -2  -4   4       44.99       45.40      1.50 o 
  -1  -4   4       15.50       17.11      0.98 o 
   0  -4   4       20.59       21.76      1.01 o 
   1  -4   4        2.89        2.17      0.45 o 
   2  -4   4       14.52       16.43      1.59 o 
   3  -4   4        3.04        1.53      0.65 o 
   4  -4   4        0.08        0.18      0.53 o 
   5  -4   4       13.47       16.37      2.12 o 
  -5  -3   4        0.89        0.71      0.88 o 
  -4  -3   4        0.04        0.71      0.77 o 
  -3  -3   4        8.73        8.22      1.59 o 
  -2  -3   4       35.86       38.69      1.58 o 
  -1  -3   4      110.57      119.81      2.41 o 
   0  -3   4        9.23        9.91      0.52 o 
   1  -3   4        9.22       11.16      0.88 o 
   2  -3   4        2.22        1.96      0.47 o 
   3  -3   4       44.16       44.10      2.24 o 
   4  -3   4        0.39        0.41      0.53 o 
   5  -3   4        3.03        3.94      1.06 o 
  -6  -2   4        0.02        0.29      0.59 o 
  -5  -2   4        0.24        0.94      0.53 o 
  -4  -2   4        3.37        3.77      0.77 o 
  -3  -2   4        0.95        2.24      0.53 o 
  -2  -2   4       23.85       19.84      0.65 o 
  -1  -2   4     1589.29     1597.72     11.55 o 
   0  -2   4       36.77       32.93      0.74 o 
   1  -2   4      762.54      751.89      4.78 o 
   2  -2   4      122.49      145.01      2.64 o 
   3  -2   4       24.41       26.14      1.65 o 
   4  -2   4        0.12       -0.12      0.35 o 
   5  -2   4        1.79        1.65      0.77 o 
   6  -2   4        7.76        7.83      1.53 o 
  -6  -1   4        5.10        7.12      1.30 o 
  -5  -1   4        1.20        0.94      0.59 o 
  -4  -1   4        0.70        0.41      0.47 o 
  -3  -1   4        7.99        6.01      0.82 o 
  -2  -1   4      179.00      171.06      1.91 o 
  -1  -1   4       17.96       16.98      0.48 o 
   0  -1   4       86.91       86.43      1.12 o 
   1  -1   4      245.70      235.08      9.89 o 
   2  -1   4      190.07      191.45      2.55 o 
   3  -1   4       18.96       21.90      1.41 o 
   4  -1   4        8.86        7.12      1.12 o 
   5  -1   4       32.34       29.79      2.06 o 
   6  -1   4       11.04       12.42      1.83 o 
  -6   0   4        0.03        0.29      0.59 o 
  -5   0   4        7.79        8.01      1.18 o 
  -4   0   4        0.88        1.06      0.53 o 
  -3   0   4        0.00       -0.06      0.29 o 
  -2   0   4       35.05       34.52      0.67 o 
  -1   0   4        3.19        4.06      0.53 o 
   0   0   4        0.18        0.42      0.12 o 
   1   0   4      259.85      266.67      2.24 o 
   2   0   4        1.73        1.70      0.26 o 
   3   0   4       22.57       28.56      1.59 o 
   4   0   4       70.79       64.88      2.65 o 
   5   0   4       58.18       47.87      2.59 o 
   6   0   4       32.03       30.62      2.71 o 
  -6   1   4        8.06        7.30      1.30 o 
  -5   1   4       85.23       83.84      3.24 o 
  -4   1   4        0.26       -0.29      0.35 o 
  -3   1   4      167.57      182.05      3.83 o 
  -2   1   4      101.27       99.92      1.30 o 
  -1   1   4       11.16       10.89      0.71 o 
   0   1   4      146.39      150.96      1.55 o 
   1   1   4        8.75        9.47      0.39 o 
   2   1   4        5.60        5.85      0.54 o 
   3   1   4        2.85        3.71      0.77 o 
   4   1   4       31.80       31.74      1.94 o 
   5   1   4        4.75        3.30      0.88 o 
   6   1   4        3.15        1.47      0.77 o 
  -5   2   4       12.40       13.01      1.59 o 
  -4   2   4       33.47       31.03      1.83 o 
  -3   2   4       41.77       48.81      2.06 o 
  -2   2   4       59.76       63.65      1.12 o 
  -1   2   4      202.95      191.65      1.80 o 
   0   2   4        0.63        0.57      0.14 o 
   1   2   4        0.00        0.04      0.10 o 
   2   2   4      851.28      878.02      7.48 o 
   3   2   4       22.67       20.84      3.39 o 
   4   2   4        4.94        4.89      1.00 o 
   5   2   4        5.49        4.53      1.00 o 
   6   2   4        3.42        5.18      1.24 o 
  -5   3   4        0.05       -0.35      0.35 o 
  -4   3   4        0.01       -0.44      0.29 o 
  -3   3   4       49.22       50.81      2.12 o 
  -2   3   4        2.19        1.70      0.28 o 
  -1   3   4        5.97        7.66      0.45 o 
   0   3   4       67.31       64.79      1.18 o 
   1   3   4      711.59      793.36      5.66 o 
   2   3   4      219.14      245.55      2.98 o 
   3   3   4      136.57      132.12      2.42 o 
   4   3   4      105.77      117.76      3.83 o 
   5   3   4        3.82        2.89      0.94 o 
   6   3   4       10.81       11.78      1.83 o 
  -5   4   4        0.06        0.53      0.53 o 
  -4   4   4        0.43       -0.12      0.35 o 
  -3   4   4       21.19       26.44      1.59 o 
  -2   4   4       17.80       16.49      0.80 o 
  -1   4   4        4.80        4.06      0.41 o 
   0   4   4       27.78       30.61      0.87 o 
   1   4   4      112.83      134.55      1.99 o 
   2   4   4      353.01      384.57      3.93 o 
   3   4   4        2.10        1.52      0.35 o 
   4   4   4      178.07      188.83      5.00 o 
   5   4   4        8.17        8.30      1.41 o 
   6   4   4        0.14        0.12      0.59 o 
  -5   5   4        6.59        5.83      1.12 o 
  -4   5   4        0.02        0.06      0.47 o 
  -3   5   4        2.19        3.65      0.82 o 
  -2   5   4       93.05       86.14      2.41 o 
  -1   5   4        0.04        0.37      0.53 o 
   0   5   4        4.11        4.02      0.53 o 
   1   5   4        0.56        0.81      0.23 o 
   2   5   4       51.47       54.13      1.41 o 
   3   5   4       15.54       17.33      1.77 o 
   4   5   4        3.74        3.18      0.88 o 
   5   5   4       51.54       66.12      3.30 o 
   6   5   4       27.74       25.85      2.65 o 
  -4   6   4        7.71       10.13      1.41 o 
  -3   6   4       45.35       43.16      2.12 o 
  -2   6   4        0.00        0.81      0.31 o 
  -1   6   4        2.04        2.14      0.41 o 
   0   6   4        9.61        8.67      1.88 o 
   1   6   4        9.85       10.68      0.75 o 
   2   6   4       68.16       70.33      1.66 o 
   3   6   4        0.50        0.69      0.31 o 
   4   6   4        0.00        0.06      0.41 o 
   5   6   4        6.30        5.00      1.24 o 
   6   6   4       26.63       21.14      2.47 o 
  -4   7   4        2.45        2.71      0.82 o 
  -3   7   4       13.33       11.07      1.41 o 
  -2   7   4       40.13       33.25      1.27 o 
  -1   7   4        9.74       14.38      0.95 o 
   0   7   4      285.15      286.70      3.45 o 
   1   7   4        0.02       -0.14      0.18 o 
   2   7   4       36.98       40.46      1.30 o 
   3   7   4        0.15        0.26      0.27 o 
   4   7   4        0.00        0.35      0.41 o 
   5   7   4        7.00        7.30      1.41 o 
   6   7   4        0.03        0.18      0.71 o 
  -2   8   4        2.44        5.06      1.00 o 
  -1   8   4       14.53       16.78      1.77 o 
   0   8   4       16.51       15.13      1.59 o 
   1   8   4       75.71       83.26      3.06 o 
   2   8   4       80.57       76.84      3.06 o 
   3   8   4        1.03        1.12      0.59 o 
   4   8   4       10.02       10.07      1.53 o 
   5   8   4        0.28        0.59      0.65 o 
  -2   9   4        4.52        4.77      1.06 o 
  -1   9   4        0.78        0.06      0.47 o 
   0   9   4       10.06       11.95      1.53 o 
   1   9   4       10.26        8.66      1.30 o 
   2   9   4      112.65      104.69      3.83 o 
   3   9   4        1.71        1.47      0.71 o 
   4   9   4       17.98       14.37      1.94 o 
   5   9   4        0.57        0.41      0.65 o 
  -1  10   4        0.13        0.41      0.65 o 
   0  10   4        1.43        1.35      0.71 o 
   1  10   4        9.38        8.71      1.41 o 
   2  10   4        1.28        1.83      0.77 o 
   3  10   4        0.58        1.12      0.77 o 
   4  10   4        0.00        0.29      0.59 o 
  -1  -8   5        1.43        1.53      1.18 o 
   0  -8   5        2.21        1.97      1.03 o 
  -3  -7   5        0.32        0.35      1.00 o 
  -2  -7   5        0.10        0.59      0.82 o 
  -1  -7   5        5.59        4.36      1.41 o 
   0  -7   5        4.24        4.19      0.76 o 
   1  -7   5       50.28       51.02      2.97 o 
   2  -7   5      104.64      108.22      4.12 o 
  -4  -6   5        2.04        0.41      1.06 o 
  -3  -6   5        1.90        0.77      0.88 o 
  -2  -6   5        6.18        3.59      1.30 o 
  -1  -6   5        0.44        0.51      0.56 o 
   0  -6   5        0.06        0.21      0.35 o 
   1  -6   5        2.36        2.55      0.60 o 
   2  -6   5       30.19       30.73      2.18 o 
   3  -6   5        0.54        0.65      0.71 o 
  -4  -5   5        1.34       -0.06      0.77 o 
  -3  -5   5        3.18        2.36      1.12 o 
  -2  -5   5        1.24        1.00      0.88 o 
  -1  -5   5        0.44        0.94      0.88 o 
   0  -5   5        0.04       -0.29      0.29 o 
   1  -5   5       15.04       17.82      1.39 o 
   2  -5   5        0.40        0.32      0.39 o 
   3  -5   5        2.92        3.24      0.94 o 
   4  -5   5        3.58        5.89      1.30 o 
  -5  -4   5        2.30        3.06      1.30 o 
  -4  -4   5        3.85        4.06      1.30 o 
  -3  -4   5       48.80       51.22      3.30 o 
  -2  -4   5      214.34      211.38      6.30 o 
  -1  -4   5        1.93        2.26      0.49 o 
   0  -4   5       24.47       23.59      1.18 o 
   1  -4   5       13.63       15.00      1.16 o 
   2  -4   5        4.32        5.65      0.82 o 
   3  -4   5        1.78        3.24      0.88 o 
   4  -4   5        1.01        0.47      0.59 o 
   5  -4   5        1.24        0.41      0.71 o 
  -5  -3   5        0.11       -0.24      0.71 o 
  -4  -3   5        0.75        0.82      0.77 o 
  -3  -3   5        2.47        1.12      0.77 o 
  -2  -3   5      186.52      174.34      5.42 o 
  -1  -3   5        1.82        2.15      0.91 o 
   0  -3   5       23.68       24.65      1.38 o 
   1  -3   5       31.65       27.09      1.47 o 
   2  -3   5       22.83       20.53      2.24 o 
   3  -3   5        5.24        4.59      1.00 o 
   4  -3   5        1.37        1.83      0.77 o 
   5  -3   5       15.02       13.37      1.83 o 
  -5  -2   5        0.02        0.06      0.53 o 
  -4  -2   5        0.94        0.88      0.47 o 
  -3  -2   5        6.40        4.91      0.65 o 
  -2  -2   5        0.26        0.40      0.27 o 
  -1  -2   5       10.09       11.30      0.75 o 
   0  -2   5        0.33        0.46      0.18 o 
   1  -2   5       43.96       44.54      1.33 o 
   2  -2   5      165.03      183.41      3.09 o 
   3  -2   5       20.39       16.72      1.65 o 
   4  -2   5       65.79       64.06      2.94 o 
   5  -2   5        2.48        5.77      1.24 o 
  -5  -1   5        0.17       -0.18      0.47 o 
  -4  -1   5        4.23        4.77      0.94 o 
  -3  -1   5        2.15        2.71      0.65 o 
  -2  -1   5        0.83        0.37      0.32 o 
  -1  -1   5       64.44       59.70      0.94 o 
   0  -1   5        0.00        0.05      0.29 o 
   1  -1   5       43.95       42.81      1.01 o 
   2  -1   5       33.67       34.16      0.95 o 
   3  -1   5        0.49        0.82      0.47 o 
   4  -1   5       33.82       24.79      2.12 o 
   5  -1   5       22.14       18.61      2.00 o 
   6  -1   5        0.39        0.94      0.77 o 
  -5   0   5        3.66        3.30      0.94 o 
  -4   0   5       35.42       36.09      1.94 o 
  -3   0   5       16.41       14.90      1.35 o 
  -2   0   5       11.91       11.13      1.06 o 
  -1   0   5       47.04       43.16      1.47 o 
   0   0   5       22.21       19.10      0.80 o 
   1   0   5       69.49       67.16      1.14 o 
   2   0   5       72.72       74.64      1.34 o 
   3   0   5       44.47       40.45      1.94 o 
   4   0   5        5.60        3.94      0.88 o 
   5   0   5        0.11       -0.41      0.35 o 
   6   0   5       23.64       25.32      2.47 o 
  -5   1   5        1.33        3.36      0.94 o 
  -4   1   5        0.13       -0.53      0.35 o 
  -3   1   5       19.13       17.55      1.53 o 
  -2   1   5       48.21       51.40      1.83 o 
  -1   1   5        1.89        0.88      0.35 o 
   0   1   5      157.41      167.69      1.59 o 
   1   1   5       64.51       63.92      1.07 o 
   2   1   5        0.64        0.39      0.17 o 
   3   1   5        0.48        0.46      0.26 o 
   4   1   5        6.60        8.13      1.24 o 
   5   1   5        6.75        5.71      1.18 o 
   6   1   5       14.59       10.07      1.65 o 
  -5   2   5        3.67        3.47      0.94 o 
  -4   2   5        1.81        2.30      0.77 o 
  -3   2   5        3.36        4.53      0.82 o 
  -2   2   5      336.31      353.04      5.36 o 
  -1   2   5       53.25       47.36      0.91 o 
   0   2   5      103.29      114.64      1.51 o 
   1   2   5      180.59      198.15      1.92 o 
   2   2   5       55.26       54.48      0.97 o 
   3   2   5        6.95        6.83      0.73 o 
   4   2   5       11.02       10.30      1.41 o 
   5   2   5       41.90       40.16      2.47 o 
   6   2   5        0.30        0.59      0.59 o 
  -5   3   5        1.47        2.36      0.82 o 
  -4   3   5        3.48        3.65      0.88 o 
  -3   3   5       43.26       41.10      2.00 o 
  -2   3   5        1.50        0.88      0.41 o 
  -1   3   5      113.96      110.50      1.54 o 
   0   3   5      244.73      250.90      2.62 o 
   1   3   5       21.39       22.65      0.94 o 
   2   3   5      201.18      225.29      2.97 o 
   3   3   5        8.06        8.69      0.81 o 
   4   3   5      146.90      148.73      4.42 o 
   5   3   5        1.90        2.36      0.94 o 
   6   3   5        1.51        2.53      0.94 o 
  -5   4   5        0.00       -0.53      0.47 o 
  -4   4   5        4.21        4.42      0.94 o 
  -3   4   5       62.98       63.65      2.53 o 
  -2   4   5       33.98       30.73      1.59 o 
  -1   4   5        4.47        5.81      0.48 o 
   0   4   5       17.11       15.84      0.69 o 
   1   4   5        2.58        1.15      0.91 o 
   2   4   5      111.23      134.01      2.29 o 
   3   4   5       23.97       22.12      1.12 o 
   4   4   5      253.10      282.21      6.36 o 
   5   4   5      175.54      178.29      5.48 o 
   6   4   5        3.73        3.83      1.18 o 
  -4   5   5       15.66       13.78      1.65 o 
  -3   5   5       10.11        7.30      1.12 o 
  -2   5   5       18.91       22.96      1.77 o 
  -1   5   5       43.54       40.23      1.14 o 
   0   5   5       17.33       15.63      1.27 o 
   1   5   5       99.35       95.70      2.38 o 
   2   5   5        0.20        0.50      0.25 o 
   3   5   5       24.82       25.70      1.38 o 
   4   5   5        9.57        9.67      0.95 o 
   5   5   5       13.69       15.84      2.00 o 
   6   5   5        0.69        1.71      0.94 o 
  -4   6   5        0.00        0.94      0.65 o 
  -3   6   5        4.74        3.06      0.82 o 
  -2   6   5        0.13        1.24      0.59 o 
  -1   6   5        6.28        8.24      0.71 o 
   0   6   5        8.08        8.41      0.69 o 
   1   6   5      102.20       95.53      1.89 o 
   2   6   5       38.67       36.61      1.24 o 
   3   6   5        6.02        6.73      0.73 o 
   4   6   5       16.88       19.60      1.32 o 
   5   6   5        0.40        0.94      0.71 o 
   6   6   5        1.58        2.06      0.67 o 
  -3   7   5        4.34        4.18      0.94 o 
  -2   7   5       86.63       81.90      2.89 o 
  -1   7   5        0.75        1.31      0.35 o 
   0   7   5      404.43      406.09      6.33 o 
   1   7   5      328.58      320.06      3.84 o 
   2   7   5       61.75       61.68      1.68 o 
   3   7   5        7.01        7.48      0.79 o 
   4   7   5        0.66        0.68      0.35 o 
   5   7   5        0.96        0.94      0.71 o 
   6   7   5        0.11        0.77      0.82 o 
  -3   8   5        1.36        1.47      0.65 o 
  -2   8   5        0.07        0.41      0.47 o 
  -1   8   5        0.03        0.18      0.29 o 
   0   8   5        1.06        0.48      0.31 o 
   1   8   5      199.54      203.90      4.89 o 
   2   8   5        8.47       10.66      1.41 o 
   3   8   5       16.94       15.43      1.77 o 
   4   8   5        1.38        1.35      0.71 o 
   5   8   5        3.84        3.65      1.06 o 
  -1   9   5        0.46        1.12      0.65 o 
   0   9   5       21.54       18.49      1.88 o 
   1   9   5       14.56       16.66      1.77 o 
   2   9   5        2.36        2.65      0.82 o 
   3   9   5        4.17        3.36      0.94 o 
   4   9   5        6.89        7.77      1.47 o 
  -1  10   5        0.32        0.29      0.59 o 
   0  10   5        0.46        1.24      0.71 o 
   1  10   5        2.69        2.30      0.82 o 
   2  10   5        0.08       -0.24      0.47 o 
   3  10   5        1.77        4.24      1.12 o 
  -1  -7   6        0.03       -0.35      0.71 o 
   0  -7   6        0.00        0.00      0.71 o 
   1  -7   6        0.17        0.30      0.48 o 
  -3  -6   6        2.64        0.71      1.06 o 
  -2  -6   6        0.00        0.71      0.94 o 
  -1  -6   6        0.25        0.65      0.71 o 
   0  -6   6        1.25        1.06      0.82 o 
   1  -6   6        0.52        0.79      0.45 o 
   2  -6   6        3.39        3.24      0.94 o 
  -4  -5   6       10.62       10.42      2.18 o 
  -3  -5   6       36.28       30.21      3.36 o 
  -2  -5   6        0.10       -0.06      0.71 o 
  -1  -5   6        1.17        3.53      1.18 o 
   0  -5   6        6.31        8.59      0.93 o 
   1  -5   6        0.35        0.47      0.38 o 
   2  -5   6        1.11        1.13      0.55 o 
   3  -5   6        0.05        0.24      0.59 o 
  -4  -4   6        0.16       -0.12      0.77 o 
  -3  -4   6        1.92        2.89      1.30 o 
  -2  -4   6       22.54       22.37      2.71 o 
  -1  -4   6        0.75        0.65      0.71 o 
   0  -4   6        7.45        7.91      0.88 o 
   1  -4   6       12.20       10.12      0.99 o 
   2  -4   6        5.03        7.27      0.95 o 
   3  -4   6       13.29       17.90      1.94 o 
   4  -4   6        3.52        3.24      1.06 o 
  -4  -3   6        0.14       -0.06      0.77 o 
  -3  -3   6        0.18        0.12      0.65 o 
  -2  -3   6       53.80       54.17      3.24 o 
  -1  -3   6       42.39       36.86      2.53 o 
   0  -3   6       74.51       70.20      2.12 o 
   1  -3   6      116.01      117.59      2.53 o 
   2  -3   6        9.12        9.25      1.50 o 
   3  -3   6        7.42        6.36      1.18 o 
   4  -3   6        0.00       -0.06      0.47 o 
   5  -3   6       15.35       13.01      1.88 o 
  -5  -2   6        0.41        0.94      1.00 o 
  -4  -2   6        0.02        0.24      0.82 o 
  -3  -2   6        3.50        3.71      0.65 o 
  -2  -2   6        3.49        4.43      0.60 o 
  -1  -2   6        8.77        9.89      0.80 o 
   0  -2   6       48.94       51.22      1.08 o 
   1  -2   6        4.29        4.41      0.44 o 
   2  -2   6        9.91        9.72      0.70 o 
   3  -2   6       10.53        8.89      1.35 o 
   4  -2   6        1.82        1.65      0.77 o 
   5  -2   6        3.07        2.12      0.88 o 
  -5  -1   6        0.48        0.00      0.59 o 
  -4  -1   6        1.40        0.88      0.53 o 
  -3  -1   6        7.20        7.83      1.06 o 
  -2  -1   6        1.91        2.23      0.59 o 
  -1  -1   6        0.72        0.54      0.28 o 
   0  -1   6        0.27        0.32      0.17 o 
   1  -1   6       29.68       32.18      0.89 o 
   2  -1   6        3.47        3.18      0.57 o 
   3  -1   6        1.74        1.47      0.59 o 
   4  -1   6        0.24        1.00      0.59 o 
   5  -1   6       91.93       87.67      3.71 o 
  -5   0   6        6.69        7.42      1.24 o 
  -4   0   6        7.90        7.77      1.24 o 
  -3   0   6       75.46       74.78      2.53 o 
  -2   0   6        4.37        4.95      0.77 o 
  -1   0   6       41.80       44.68      2.50 o 
   0   0   6        0.43        0.48      0.17 o 
   1   0   6       42.03       40.76      0.95 o 
   2   0   6        0.75        0.64      0.22 o 
   3   0   6       10.55        8.89      0.88 o 
   4   0   6        1.48        0.94      0.59 o 
   5   0   6        4.24        2.53      0.88 o 
   6   0   6        0.52        0.82      0.77 o 
  -5   1   6        5.28        6.12      1.24 o 
  -4   1   6        1.78        1.53      0.65 o 
  -3   1   6       38.81       35.50      1.83 o 
  -2   1   6       10.66       12.13      1.24 o 
  -1   1   6       25.79       28.56      1.41 o 
   0   1   6        3.79        3.77      0.32 o 
   1   1   6       96.83       89.83      1.37 o 
   2   1   6       14.57       14.20      0.68 o 
   3   1   6        2.48        3.00      0.52 o 
   4   1   6       43.42       45.22      2.36 o 
   5   1   6        6.34        6.06      1.18 o 
   6   1   6        0.44        1.18      0.71 o 
  -5   2   6        0.24        0.24      0.59 o 
  -4   2   6        0.33        0.35      0.47 o 
  -3   2   6        3.81        3.53      0.82 o 
  -2   2   6        8.56       10.19      1.18 o 
  -1   2   6        1.43        1.35      0.47 o 
   0   2   6       43.52       47.98      1.53 o 
   1   2   6      495.67      503.42      3.93 o 
   2   2   6        0.02       -0.01      0.18 o 
   3   2   6      435.64      448.07      4.99 o 
   4   2   6       15.43       18.66      1.88 o 
   5   2   6        1.38        0.82      0.65 o 
   6   2   6        0.54        0.18      0.53 o 
  -5   3   6        0.76       -0.12      0.53 o 
  -4   3   6        0.06       -0.47      0.41 o 
  -3   3   6       22.14       22.49      1.94 o 
  -2   3   6       22.99       20.25      1.65 o 
  -1   3   6       53.08       59.29      2.06 o 
   0   3   6        3.21        2.78      0.34 o 
   1   3   6      209.61      230.38      2.29 o 
   2   3   6        1.77        2.30      0.39 o 
   3   3   6      140.07      140.42      5.71 o 
   4   3   6      157.03      149.41      3.05 o 
   5   3   6        9.43        9.77      1.59 o 
   6   3   6        1.00        2.12      0.94 o 
  -4   4   6        0.78        1.06      0.65 o 
  -3   4   6       18.26       23.85      2.00 o 
  -2   4   6        8.31        9.01      1.18 o 
  -1   4   6        2.90        2.71      0.65 o 
   0   4   6      118.76      122.25      1.94 o 
   1   4   6        4.70        3.33      0.44 o 
   2   4   6       39.40       37.68      1.27 o 
   3   4   6       63.49       61.61      2.56 o 
   4   4   6        3.32        4.51      0.69 o 
   5   4   6       83.03       93.85      4.00 o 
   6   4   6        2.07        4.36      1.18 o 
  -4   5   6        0.52        1.00      0.47 o 
  -3   5   6       47.63       52.64      2.47 o 
  -2   5   6        1.47        2.00      0.65 o 
  -1   5   6       79.11       80.72      2.59 o 
   0   5   6        2.37        2.45      0.56 o 
   1   5   6       20.03       18.46      0.83 o 
   2   5   6       22.60       25.88      1.47 o 
   3   5   6        7.08        6.42      0.73 o 
   4   5   6        5.35        7.01      0.85 o 
   5   5   6       18.40       18.02      2.18 o 
   6   5   6        0.87        0.59      0.82 o 
  -4   6   6        2.37        3.00      0.88 o 
  -3   6   6       12.72       11.66      1.47 o 
  -2   6   6       13.63       14.60      1.53 o 
  -1   6   6      123.14      122.82      3.36 o 
   0   6   6      224.00      222.01      3.06 o 
   1   6   6       16.32       14.33      0.96 o 
   2   6   6        4.04        4.96      0.62 o 
   3   6   6        6.03        7.34      0.78 o 
   4   6   6        0.49        0.21      0.31 o 
   5   6   6        3.08        4.30      1.12 o 
   6   6   6        0.81        0.77      0.82 o 
  -3   7   6        0.02       -0.29      0.41 o 
  -2   7   6        6.49        6.24      1.06 o 
  -1   7   6        0.51        0.47      0.41 o 
   0   7   6        0.72        0.56      0.29 o 
   1   7   6      214.25      221.11      3.23 o 
   2   7   6        0.46        0.38      0.29 o 
   3   7   6       22.30       19.82      1.28 o 
   4   7   6       21.27       19.55      1.62 o 
   5   7   6        0.19        1.06      0.71 o 
  -2   8   6        1.34        0.53      0.53 o 
  -1   8   6       12.10       14.43      1.53 o 
   0   8   6        0.09        0.29      0.27 o 
   1   8   6       31.75       33.01      1.32 o 
   2   8   6       16.22       14.76      1.07 o 
   3   8   6       26.58       25.44      1.35 o 
   4   8   6       16.01        9.60      1.53 o 
   5   8   6        0.29        0.18      0.65 o 
   0   9   6        2.34        2.53      0.82 o 
   1   9   6        3.96        4.06      0.94 o 
   2   9   6        1.50        2.71      0.82 o 
   3   9   6        6.88        5.59      1.18 o 
   4   9   6        0.49        0.47      0.59 o 
   0  10   6        0.44        0.94      0.65 o 
   1  10   6        2.87        2.06      0.88 o 
   2  10   6        0.93        1.24      0.65 o 
   3  10   6        1.57        2.00      0.82 o 
  -2  -6   7        0.25       -0.47      0.88 o 
  -1  -6   7        0.01       -0.12      0.59 o 
   0  -6   7        0.00        0.18      0.77 o 
   1  -6   7        0.56        1.18      0.88 o 
  -3  -5   7       32.15       23.14      3.24 o 
  -2  -5   7        7.54        7.36      1.83 o 
  -1  -5   7        9.69       10.24      2.06 o 
   0  -5   7       12.60       14.90      2.30 o 
   1  -5   7        1.79        2.24      1.00 o 
   2  -5   7        1.44        1.33      0.57 o 
   3  -5   7        0.02       -0.71      0.47 o 
  -3  -4   7       11.02        5.95      1.71 o 
  -2  -4   7       10.20        9.19      1.83 o 
  -1  -4   7        4.38        4.06      1.18 o 
   0  -4   7        6.98        7.95      1.71 o 
   1  -4   7        0.85        1.77      0.88 o 
   2  -4   7        0.16        0.19      0.39 o 
   3  -4   7        4.95        5.12      1.18 o 
   4  -4   7       10.64        8.66      1.53 o 
  -4  -3   7        0.20        0.29      0.82 o 
  -3  -3   7        0.03        0.47      0.82 o 
  -2  -3   7        0.10        1.00      0.71 o 
  -1  -3   7        0.10        0.47      0.59 o 
   0  -3   7        0.29        1.06      0.71 o 
   1  -3   7       25.16       24.20      2.65 o 
   2  -3   7        0.94        1.00      0.49 o 
   3  -3   7        4.75        4.47      1.06 o 
   4  -3   7       20.34       14.19      1.88 o 
  -4  -2   7        2.50        3.89      1.35 o 
  -3  -2   7        0.82        0.77      0.77 o 
  -2  -2   7        4.80        2.94      1.06 o 
  -1  -2   7        3.13        3.36      1.00 o 
   0  -2   7        0.00       -0.09      0.29 o 
   1  -2   7        3.29        4.16      1.13 o 
   2  -2   7       14.03       12.83      0.94 o 
   3  -2   7        1.89        2.12      0.77 o 
   4  -2   7       49.14       51.05      2.83 o 
   5  -2   7        0.19        0.47      0.77 o 
  -4  -1   7       11.13       11.54      1.47 o 
  -3  -1   7        1.06        1.58      0.52 o 
  -2  -1   7        0.02        0.62      0.34 o 
  -1  -1   7        4.37        3.44      0.54 o 
   0  -1   7       91.87       90.86      3.09 o 
   1  -1   7        3.28        3.45      0.48 o 
   2  -1   7        0.30        0.16      0.21 o 
   3  -1   7        0.85        0.18      0.33 o 
   4  -1   7        4.95        6.24      1.18 o 
   5  -1   7       13.52       12.42      1.77 o 
  -4   0   7        0.15        0.29      0.59 o 
  -3   0   7        6.17        4.77      0.94 o 
  -2   0   7        1.19        1.69      0.45 o 
  -1   0   7       23.22       24.41      1.17 o 
   0   0   7       13.14       16.09      1.07 o 
   1   0   7       11.21       13.14      0.72 o 
   2   0   7       15.98       19.74      1.30 o 
   3   0   7       12.41       12.83      1.02 o 
   4   0   7       12.15       11.30      1.47 o 
   5   0   7        0.95        0.82      0.65 o 
  -4   1   7        0.05        0.24      0.59 o 
  -3   1   7        5.55        4.53      0.94 o 
  -2   1   7       29.27       31.26      1.65 o 
  -1   1   7        0.98        0.71      0.41 o 
   0   1   7      207.59      214.58      3.13 o 
   1   1   7       11.03       12.61      0.68 o 
   2   1   7       49.52       49.76      1.44 o 
   3   1   7       34.97       32.15      1.33 o 
   4   1   7       30.64       26.32      2.30 o 
   5   1   7        1.68        2.06      0.77 o 
   6   1   7        0.86       -0.18      0.59 o 
  -4   2   7        0.26       -0.29      0.47 o 
  -3   2   7        7.66        9.19      1.30 o 
  -2   2   7       14.17       14.72      1.47 o 
  -1   2   7        8.15        6.77      1.00 o 
   0   2   7       28.86       28.12      1.13 o 
   1   2   7      136.79      140.48      1.84 o 
   2   2   7       21.37       21.01      0.95 o 
   3   2   7       18.58       14.81      1.08 o 
   4   2   7      137.56      142.07      3.04 o 
   5   2   7        9.31       12.78      1.77 o 
   6   2   7        0.01       -0.12      0.53 o 
  -4   3   7        0.65        0.35      0.53 o 
  -3   3   7        2.99        2.83      0.82 o 
  -2   3   7        9.03        7.60      1.12 o 
  -1   3   7       13.05       11.78      1.30 o 
   0   3   7        9.72       12.36      1.24 o 
   1   3   7        2.22        3.01      0.44 o 
   2   3   7        0.39        0.59      0.29 o 
   3   3   7        4.78        4.84      0.64 o 
   4   3   7      381.01      402.48      5.34 o 
   5   3   7        0.47        0.24      0.53 o 
   6   3   7       16.60       20.14      2.41 o 
  -4   4   7       14.88       15.60      1.88 o 
  -3   4   7        3.21        4.59      1.00 o 
  -2   4   7       29.91       31.62      1.83 o 
  -1   4   7       15.37       20.84      1.71 o 
   0   4   7       15.21       16.66      1.47 o 
   1   4   7       21.62       21.81      0.91 o 
   2   4   7        7.11        7.24      0.73 o 
   3   4   7       12.23       12.47      0.86 o 
   4   4   7        0.80        0.97      0.42 o 
   5   4   7        2.88        3.41      1.06 o 
   6   4   7        0.02        0.47      0.71 o 
  -4   5   7        0.51        0.00      0.47 o 
  -3   5   7        0.81       -0.06      0.41 o 
  -2   5   7       18.30       20.43      1.83 o 
  -1   5   7        0.22       -0.12      0.29 o 
   0   5   7        7.12        9.01      1.12 o 
   1   5   7        1.96        1.69      0.35 o 
   2   5   7       38.23       41.99      1.41 o 
   3   5   7        0.00        0.18      0.24 o 
   4   5   7        0.22       -0.37      0.25 o 
   5   5   7        2.85        3.77      1.18 o 
   6   5   7        0.46        1.00      0.82 o 
  -3   6   7       14.46       12.31      1.59 o 
  -2   6   7        2.48        2.53      0.71 o 
  -1   6   7       49.86       44.57      2.12 o 
   0   6   7      531.14      517.67      7.36 o 
   1   6   7        2.09        2.54      0.46 o 
   2   6   7       98.55       88.58      2.50 o 
   3   6   7        5.93        4.65      0.88 o 
   4   6   7        0.93        1.94      0.52 o 
   5   6   7        3.95        4.12      1.12 o 
  -3   7   7        0.05        0.47      0.53 o 
  -2   7   7        4.77        4.18      0.88 o 
  -1   7   7       26.95       25.02      1.65 o 
   0   7   7       48.74       56.82      2.30 o 
   1   7   7       26.92       26.46      1.16 o 
   2   7   7       18.88       19.64      1.25 o 
   3   7   7       17.29       15.10      1.19 o 
   4   7   7        8.94        7.54      0.91 o 
   5   7   7        1.27        2.12      0.94 o 
  -2   8   7        0.43        1.06      0.59 o 
  -1   8   7        3.43        3.41      0.82 o 
   0   8   7       13.13       14.01      1.47 o 
   1   8   7        0.21        0.12      0.27 o 
   2   8   7       23.17       23.67      1.24 o 
   3   8   7        3.00        1.74      0.47 o 
   4   8   7        5.33        3.78      1.80 o 
   5   8   7        0.20        0.00      0.71 o 
  -1   9   7        5.15        7.12      1.18 o 
   0   9   7        0.56        1.00      0.53 o 
   1   9   7        3.73        3.77      0.94 o 
   2   9   7        0.49        0.65      0.59 o 
   3   9   7        0.20        0.35      0.65 o 
   4   9   7        1.00        0.65      0.59 o 
   1  10   7        1.59        1.35      0.71 o 
   2  10   7        0.06        0.12      0.59 o 
   3  10   7        3.74        4.06      1.12 o 
  -1  -5   8        0.51        0.53      0.71 o 
   0  -5   8        4.27        5.83      1.59 o 
   1  -5   8        0.31        0.65      0.77 o 
  -2  -4   8        7.56        4.89      1.47 o 
  -1  -4   8        0.31        0.94      0.88 o 
   0  -4   8       22.52       21.67      2.83 o 
   1  -4   8        0.68        0.65      0.77 o 
   2  -4   8        1.27        1.24      0.88 o 
   3  -4   8        8.64        9.42      1.59 o 
  -3  -3   8        0.83        1.47      1.00 o 
  -2  -3   8        0.29       -0.06      0.65 o 
  -1  -3   8        0.52        0.41      0.65 o 
   0  -3   8        1.29        1.71      0.94 o 
   1  -3   8        7.77        9.60      1.65 o 
   2  -3   8        0.52        1.30      0.77 o 
   3  -3   8        7.45        8.30      1.35 o 
  -3  -2   8        0.11       -0.06      0.59 o 
  -2  -2   8        0.61       -0.12      0.65 o 
  -1  -2   8        2.47        3.06      1.00 o 
   0  -2   8        5.03        6.18      1.41 o 
   1  -2   8        0.37       -0.06      0.35 o 
   2  -2   8        1.22        2.36      0.88 o 
   3  -2   8        4.26        5.00      1.12 o 
   4  -2   8       25.46       26.26      2.47 o 
  -4  -1   8        8.44        7.60      1.88 o 
  -3  -1   8        3.41        2.51      0.68 o 
  -2  -1   8        3.04        2.36      0.58 o 
  -1  -1   8       13.72       13.68      1.08 o 
   0  -1   8        0.36        0.95      0.39 o 
   1  -1   8        0.36        0.40      0.31 o 
   2  -1   8        0.12        0.20      0.27 o 
   3  -1   8        8.87       11.08      1.41 o 
   4  -1   8        0.01        0.18      0.53 o 
   5  -1   8        0.28        1.00      0.77 o 
  -4   0   8        1.40        1.24      0.82 o 
  -3   0   8        2.31        2.35      0.68 o 
  -2   0   8        0.05        0.57      0.47 o 
  -1   0   8       22.33       23.19      1.59 o 
   0   0   8        4.81        4.92      0.77 o 
   1   0   8        1.54        1.78      0.42 o 
   2   0   8        0.29        0.33      0.31 o 
   3   0   8        5.75        5.98      0.77 o 
   4   0   8        1.47        0.71      0.65 o 
   5   0   8        3.76        4.42      1.12 o 
  -4   1   8        0.17       -0.77      0.53 o 
  -3   1   8        0.20        0.24      0.47 o 
  -2   1   8        0.46        1.30      0.59 o 
  -1   1   8        0.29        0.29      0.68 o 
   0   1   8       85.18       80.27      2.97 o 
   1   1   8       30.05       31.37      1.27 o 
   2   1   8      109.57      112.77      2.24 o 
   3   1   8      261.32      272.17      4.00 o 
   4   1   8        3.02        3.46      0.64 o 
   5   1   8        0.58        1.18      0.71 o 
  -4   2   8        2.72        4.65      1.12 o 
  -3   2   8        0.38        0.59      0.59 o 
  -2   2   8        0.35        0.82      0.59 o 
  -1   2   8        0.82        0.29      0.47 o 
   0   2   8        4.93        4.07      0.58 o 
   1   2   8        4.98        6.30      1.00 o 
   2   2   8        4.51        5.25      0.64 o 
   3   2   8      196.58      210.14      3.89 o 
   4   2   8        0.35        1.07      0.45 o 
   5   2   8        7.98        7.95      1.35 o 
  -4   3   8        0.91       -0.12      0.65 o 
  -3   3   8        0.12       -0.18      0.47 o 
  -2   3   8        0.40        0.65      0.47 o 
  -1   3   8       35.61       40.16      2.00 o 
   0   3   8        3.38        3.00      0.71 o 
   1   3   8        0.76        1.18      0.47 o 
   2   3   8       21.49       22.08      1.16 o 
   3   3   8       11.37       11.54      1.02 o 
   4   3   8        8.98        8.05      1.15 o 
   5   3   8        1.86        1.94      0.94 o 
  -3   4   8        7.86        7.36      1.24 o 
  -2   4   8       37.81       43.69      2.30 o 
  -1   4   8       91.11       96.97      3.18 o 
   0   4   8        0.05        0.71      0.41 o 
   1   4   8        7.32        6.24      0.94 o 
   2   4   8        0.53        1.00      0.33 o 
   3   4   8        0.22        0.11      0.28 o 
   4   4   8        2.83        4.92      1.56 o 
   5   4   8        2.60        3.71      1.06 o 
  -3   5   8        0.73        0.35      0.47 o 
  -2   5   8        0.42        1.12      0.59 o 
  -1   5   8      243.98      248.94      5.30 o 
   0   5   8        0.81        0.94      0.47 o 
   1   5   8       10.64        8.95      1.18 o 
   2   5   8       10.79        9.08      1.74 o 
   3   5   8        1.33        1.91      0.48 o 
   4   5   8        0.75        0.97      0.45 o 
   5   5   8        0.59        0.82      0.77 o 
  -3   6   8        1.06        1.30      0.71 o 
  -2   6   8        2.43        2.71      0.82 o 
  -1   6   8        1.66        2.06      0.71 o 
   0   6   8       45.40       42.86      2.06 o 
   1   6   8       13.43       11.25      1.35 o 
   2   6   8       12.25       12.69      1.77 o 
   3   6   8       60.79       58.08      1.91 o 
   4   6   8        0.18        0.47      0.56 o 
   5   6   8        5.12        6.59      0.97 o 
  -2   7   8        0.51        1.06      0.65 o 
  -1   7   8        1.76        4.42      0.94 o 
   0   7   8        4.00        3.77      0.82 o 
   1   7   8       11.62       14.66      1.53 o 
   2   7   8        0.04        0.07      0.24 o 
   3   7   8       32.12       28.95      1.50 o 
   4   7   8        0.03        0.32      0.33 o 
   5   7   8        1.59        2.57      0.91 o 
  -2   8   8        3.08        5.48      1.12 o 
  -1   8   8        4.14        4.59      1.06 o 
   0   8   8        7.29        7.60      1.12 o 
   1   8   8        0.18        1.24      0.53 o 
   2   8   8        1.98        0.98      0.39 o 
   3   8   8        6.93        7.50      0.89 o 
   4   8   8        5.64        8.28      1.83 o 
   0   9   8        0.96        1.35      0.59 o 
   1   9   8        9.45       14.01      1.53 o 
   2   9   8        3.41        3.22      0.62 o 
   3   9   8        3.13        2.85      1.24 o 
  -1  -4   9        0.01        0.00      0.77 o 
   0  -4   9        0.60        0.18      0.59 o 
   1  -4   9        1.91        2.00      1.12 o 
  -2  -3   9        0.89        0.35      0.82 o 
  -1  -3   9        0.82        0.88      0.88 o 
   0  -3   9        0.64        0.53      0.77 o 
   1  -3   9        0.95        1.47      0.88 o 
   2  -3   9        0.01        0.88      0.77 o 
  -2  -2   9        0.32        1.41      0.88 o 
  -1  -2   9        1.35        1.88      0.88 o 
   0  -2   9        5.33        6.59      1.47 o 
   1  -2   9        1.45        1.65      0.82 o 
   2  -2   9        2.91        2.71      1.06 o 
  -3  -1   9        0.31        1.47      0.94 o 
  -2  -1   9        0.00       -0.24      0.65 o 
  -1  -1   9       21.83       24.79      2.77 o 
   0  -1   9        0.06        0.28      0.35 o 
   1  -1   9       18.09       21.72      1.47 o 
   2  -1   9        4.27        3.47      0.88 o 
   3  -1   9        0.10       -0.35      0.47 o 
   4  -1   9        3.54        3.41      1.06 o 
  -3   0   9        4.31        4.71      0.85 o 
  -2   0   9        0.07        0.05      0.38 o 
  -1   0   9       16.65       15.86      1.25 o 
   0   0   9       22.03       22.12      2.03 o 
   1   0   9       22.55       24.40      1.32 o 
   2   0   9       81.31       91.32      3.18 o 
   3   0   9        1.90        2.24      0.82 o 
   4   0   9        4.89        5.12      1.18 o 
  -3   1   9        0.01       -0.24      0.53 o 
  -2   1   9        0.01        0.03      0.38 o 
  -1   1   9        2.39        2.39      0.71 o 
   0   1   9        3.17        3.43      0.62 o 
   1   1   9        7.06        8.07      1.12 o 
   2   1   9        3.19        5.30      1.06 o 
   3   1   9       92.89       93.32      3.47 o 
   4   1   9        2.36        2.29      0.88 o 
   5   1   9        3.60        6.24      1.35 o 
  -3   2   9        0.38        0.24      0.65 o 
  -2   2   9        0.86        0.00      0.47 o 
  -1   2   9        0.74        0.28      0.35 o 
   0   2   9        3.83        4.36      1.44 o 
   1   2   9        2.64        3.89      0.88 o 
   2   2   9        0.59        1.30      0.59 o 
   3   2   9       54.98       58.72      1.89 o 
   4   2   9       41.03       39.97      1.71 o 
   5   2   9       17.48       17.90      2.12 o 
  -3   3   9        5.97        6.30      1.24 o 
  -2   3   9       43.41       44.28      2.41 o 
  -1   3   9        0.02        0.24      0.47 o 
   0   3   9        8.61        5.77      0.94 o 
   1   3   9        0.13        0.24      0.41 o 
   2   3   9        0.01        0.12      0.35 o 
   3   3   9       17.98       18.85      1.31 o 
   4   3   9        2.73        2.00      0.62 o 
   5   3   9        1.84        1.41      0.82 o 
  -3   4   9        0.45        0.35      0.59 o 
  -2   4   9       15.92       19.14      2.00 o 
  -1   4   9       30.44       31.32      1.94 o 
   0   4   9        0.01       -0.12      0.35 o 
   1   4   9        6.30        7.12      1.12 o 
   2   4   9        3.98        3.94      0.88 o 
   3   4   9        0.15        0.16      0.31 o 
   4   4   9        8.17        9.23      1.41 o 
   5   4   9        0.02        0.39      0.85 o 
  -3   5   9        0.50       -0.06      0.53 o 
  -2   5   9        1.60        0.53      0.53 o 
  -1   5   9       89.58       89.14      3.30 o 
   0   5   9       48.02       43.10      2.12 o 
   1   5   9       59.99       55.64      2.41 o 
   2   5   9       55.23       47.22      2.30 o 
   3   5   9        4.38        5.00      0.75 o 
   4   5   9        4.14        4.13      0.76 o 
   5   5   9        0.00        0.52      0.45 o 
  -2   6   9        0.09        1.35      0.59 o 
  -1   6   9        5.63        6.77      1.18 o 
   0   6   9       44.88       46.51      2.30 o 
   1   6   9        0.07        0.29      0.35 o 
   2   6   9       13.44       10.60      1.35 o 
   3   6   9        0.00       -0.26      0.31 o 
   4   6   9        2.97        2.43      0.64 o 
   5   6   9        0.13        0.29      0.44 o 
  -2   7   9        0.01        0.82      0.59 o 
  -1   7   9        3.62        2.36      0.77 o 
   0   7   9        0.04        0.24      0.35 o 
   1   7   9        5.58        6.77      1.12 o 
   2   7   9       18.77       16.49      1.71 o 
   3   7   9        2.50        4.03      0.67 o 
   4   7   9        0.45        0.75      0.44 o 
  -1   8   9        0.62        1.77      0.77 o 
   0   8   9        1.41        1.88      0.65 o 
   1   8   9        0.25        0.71      0.47 o 
   2   8   9        1.35        2.06      0.65 o 
   3   8   9        0.23        0.92      0.44 o 
   4   8   9        4.43        4.57      0.83 o 
   1   9   9        1.19        2.00      0.71 o 
   2   9   9        2.72        3.53      0.82 o 
  -1  -2  10        0.57        1.41      0.94 o 
   0  -2  10        1.38        0.94      0.88 o 
   1  -2  10        2.44        3.47      1.30 o 
  -2  -1  10        3.24        3.24      1.30 o 
  -1  -1  10        0.33        0.29      0.71 o 
   0  -1  10        5.16        6.01      1.47 o 
   1  -1  10        0.39        0.35      0.53 o 
  -2   0  10        0.14        0.26      0.46 o 
  -1   0  10        2.03        0.95      0.50 o 
   0   0  10        7.19        6.30      0.85 o 
   1   0  10        1.14        1.77      0.71 o 
   2   0  10      137.55      145.08      4.30 o 
   3   0  10        9.50        6.83      1.30 o 
  -2   1  10        0.55        1.04      0.52 o 
  -1   1  10        0.26        0.96      0.45 o 
   0   1  10        0.97        0.71      0.42 o 
   1   1  10        0.51        1.06      0.65 o 
   2   1  10       22.50       25.14      2.24 o 
   3   1  10       18.70       19.90      2.06 o 
   4   1  10        9.45       12.31      1.83 o 
  -2   2  10        0.00       -0.15      0.42 o 
  -1   2  10        8.34        9.33      1.44 o 
   0   2  10        3.51        3.30      0.77 o 
   1   2  10        0.66        0.71      0.53 o 
   2   2  10       14.66       15.72      1.77 o 
   3   2  10        1.20        1.30      0.77 o 
   4   2  10        0.85       -0.29      0.53 o 
  -2   3  10       52.13       56.47      2.83 o 
  -1   3  10        5.81        6.96      0.92 o 
   0   3  10        1.21        1.59      0.71 o 
   1   3  10        3.98        3.24      0.82 o 
   2   3  10        0.26        1.65      0.71 o 
   3   3  10        6.82        4.53      1.06 o 
   4   3  10        0.21        0.41      0.59 o 
  -2   4  10       21.59       23.32      2.30 o 
  -1   4  10       32.63       29.15      1.94 o 
   0   4  10       16.63       19.55      1.94 o 
   1   4  10        8.08        8.54      1.35 o 
   2   4  10        0.30        0.47      0.53 o 
   3   4  10        0.16       -0.06      0.47 o 
   4   4  10        1.55       -0.12      0.59 o 
  -2   5  10        0.86       -0.12      0.53 o 
  -1   5  10        0.17       -0.29      0.47 o 
   0   5  10        8.78        2.89      0.77 o 
   1   5  10        2.09        2.00      0.65 o 
   2   5  10       20.05       14.78      1.71 o 
   3   5  10        5.07        4.36      1.00 o 
   4   5  10        0.05        0.77      0.59 o 
  -1   6  10        1.83        3.06      0.88 o 
   0   6  10        0.15        0.00      0.29 o 
   1   6  10        1.85        1.71      0.65 o 
   2   6  10        0.36        0.06      0.35 o 
   3   6  10       12.07        8.77      1.35 o 
   4   6  10        0.29        0.47      0.53 o 
  -1   7  10        0.00       -0.06      0.41 o 
   0   7  10        0.33        0.71      0.41 o 
   1   7  10        1.69        1.53      0.59 o 
   2   7  10        6.20        6.18      1.12 o 
   3   7  10        1.56        0.77      0.53 o 
   1   8  10        0.24        0.59      0.53 o 
   2   8  10        1.21        1.53      0.65 o 
   0   0  11        0.11        0.35      0.46 o 
   1   0  11        1.09        0.82      0.65 o 
   2   0  11        2.82        3.12      1.00 o 
  -1   1  11        1.15        1.18      0.74 o 
   0   1  11        0.07       -0.62      0.41 o 
   1   1  11        0.61        0.94      0.65 o 
   2   1  11        0.09        0.06      0.59 o 
   3   1  11       19.34       20.20      2.24 o 
  -1   2  11        0.12        0.92      0.48 o 
   0   2  11        0.13        0.47      0.59 o 
   1   2  11        0.01        0.47      0.53 o 
   2   2  11        2.93        2.06      0.82 o 
   3   2  11        0.00        0.82      0.71 o 
  -1   3  11        9.20       10.72      1.53 o 
   0   3  11        0.11       -0.06      0.47 o 
   1   3  11        1.28        3.18      0.88 o 
   2   3  11        2.48        4.65      1.12 o 
   3   3  11        3.32        3.36      1.00 o 
  -1   4  11       20.45       21.43      2.12 o 
   0   4  11        0.98        1.65      0.77 o 
   1   4  11       30.75       25.61      2.30 o 
   2   4  11        1.16        0.24      0.59 o 
   3   4  11        0.21        0.71      0.65 o 
  -1   5  11        1.63        1.88      0.82 o 
   0   5  11        5.35        4.47      1.00 o 
   1   5  11        0.44        0.35      0.59 o 
   2   5  11        6.52        7.01      1.30 o 
   3   5  11        1.43        0.53      0.59 o 
   0   6  11        0.01        0.41      0.47 o 
   1   6  11        9.76       11.07      1.53 o 
   2   6  11        0.92        2.41      0.77 o 
   3   6  11        0.15        0.53      0.59 o 
                                                 
